# Supplementary material for: Developing a Classification of Spinal Medical Devices: Has the Time Come? Review of the Literature and a Proposal for Spine Registries
Source: Bioengineering (Basel). 2025 Aug 8;12(8):853. doi: 10.3390/bioengineering12080853 (PMC12383846; doi:10.3390/bioengineering12080853)
Supplement: Supplementary file 1 [file bioengineering-12-00853-s001.zip]

Archive with 1 entries (1 files):
- bioengineering-3724649-supplementary.pdf
